# Supplementary material for: Identifying challenges in neurofibromatosis: a modified Delphi procedure
Source: Eur J Hum Genet. 2021 Apr 26;29(11):1625–33. doi: 10.1038/s41431-021-00892-z (PMC8071842; doi:10.1038/s41431-021-00892-z)
Supplement: Supplementary file 2 — Annex 3 [file 41431_2021_892_MOESM2_ESM.xlsx]

## Sheet: Dashboard
	This table displays results from the second NF expert questionnaire, the patient representatives’ survey and the NF expert consensus meeting for NF1. Average need for new treatment scores are displayed for both experts and patient representatives, as well as a graph of the distribution of the appointed scores. NT = need for new treatment, PR = patient representatives, NF1 = neurofibromatosis type…
	Manifestation	Average NT score NF experts	Distibution of the NT scores NF experts	Average NT score PR	Distibution NT scores PR
	Benign peripheral nerve sheath tumours
	Subcutaneous neurofibroma	3.76		3.65
	Plexiform neurofibroma	3.82		4
	Orbital plexiform neurofibroma	3.62
	Atypical neurofibroma	3.71		3.74
	Spinal nerve root neurofibroma	3.76		3.91
	MPNST/Sarcomas
	MPNST	3.97		3.94
	Sarcoma other than MPNST and GIST	3.38		3.91
	Cutaneous manifestations
	Cutaneous neurofibroma	3.76		3.74
	Developmental / Neuropsychological abnormalities
	Cognitive impairment	3.68		3.06
	Autism spectrum disorder	3.44		2.76
	ADHD	3.03		2.88
	Emotional and behavioral problems	3.12		3.12
	Problems with speech and language development	2.97		2.85
	Motor/Coordination problems	3		3.12
	High grade glioma
	High grade glioma	3.85		3.91
	Low grade glioma
	Low grade brain glioma	3.32		3.65
	Optical pathway glioma	3.62		3.79
	Spinal cord low grade glioma	3.24		3.74
	Bone manifestations
	Long bone dysplasia	3		3.38
	Sphenoid bone dysplasia	2.59		3.26
	Tibial bowing, pseudoarthrosis	3.29		3.47
	Osteoporosis	2.76		3.09
	Scoliosis	3.03		3.35
	Vascular manifestations
	Cerebrovascular - Moya moya, hemorrhage, infarction	3.21		3.71
	Renal artery stenosis	3.03		3.26
	Other malignant tumours
	Breast cancer	3.21		3.5
	GIST	3.09		3.53
	Phaeochromocytoma	2.82		3.44
	Other malignancies	2.88		3.44
	Other manifestations
	Pruritus	2.82		3.06
	Pain	3.56		3.68
	Excluded
	Mental health problems	2.85
	Neurofibromatous neuropathy	2.97
	Migraine	2.38
	Epilepsy	2.15
	Fatigue / strength	2.71
	Sleep disorder	2.56
	Vitamin D deficiency	2.06
	Growth hormone deficiency	2.15
	Precocious puberty	2.12
	Hypertension	2.03
