# Supplementary material for: Identifying challenges in neurofibromatosis: a modified Delphi procedure
Source: Eur J Hum Genet. 2021 Apr 26;29(11):1625–33. doi: 10.1038/s41431-021-00892-z (PMC8071842; doi:10.1038/s41431-021-00892-z)
Supplement: Supplementary file 3 — Annex 4 [file 41431_2021_892_MOESM3_ESM.xlsx]

## Sheet: Dashboard
	This table displays results from the second NF expert questionnaire, the patient representatives’ survey and the NF expert consensus meeting for NF2 and SWN. Average need for new treatment scores are displayed for both experts and patient representatives, as well as a graph of the distribu-tion of the appointed scores. NT = need for new treatment, PR = patient representatives, NF2 = neurofibromat…
	Manifestation	Average NT score NF experts	Distibution of the NT scores NF experts	Average NT score PR	Distibution NT scores PR
	Neurofibromatosis type 2
	Tumour manifestations
	Vestibular schwannoma	3.82		3.95
	Meningioma	3.86		3.65
	Ependymoma	3.55		3.75
	Schwannoma in other location	3.55		3.65
	Neuropathy
	Polyneuropathy	3.45		3.5
	Mononeuropathy	3.18		3.35
	Excluded
	Visual complications caused by cataract	2.18
	Visual complications caused by retinal hamartoma	2.41
	Cutaneous and subcutaneous schwannoma	2.32
	Schwannomatosis
	Pain caused by schwannoma	3.88		3.89
	Loss of function caused by schwannoma	3.35		3.56
	Numbness or tingling caused by schwannoma	2.76		3.33
	Excluded
	Meningioma	3.24
	Unilateral vestibular schwannoma	3.29
