# Supplementary material for: Identifying challenges in neurofibromatosis: a modified Delphi procedure
Source: Eur J Hum Genet. 2021 Apr 26;29(11):1625–33. doi: 10.1038/s41431-021-00892-z (PMC8071842; doi:10.1038/s41431-021-00892-z)
Supplement: Supplementary file 4 — Annex 5 [file 41431_2021_892_MOESM4_ESM.xlsx]

## Sheet: Sheet1
ANNEX 5. Results from the second Delphi round for experts and the consensus meeting. Average scores for need for treatment and availability of treatments could range between 1 and 4, for evidence of treatments they could range between 1 and 5. Scores were rounded to two significant digits. A higher average score implies a higher need for treatment, higher lack of available treatments and higher l…
Manifestations	Average score need for treatment (% experts appointing highest score)	Average score availability of treatments (% experts appointing highest score)	Average score evidence for treatments (% experts appointing highest score)	Average ranking expert consensus meeting	Percentage of participants scoring feasibility as “easy”
Neurofibromatosis type 1
Benign peripheral nerve sheath tumours				2.3	0.92
Subcutaneous neurofibroma	3,8 (77%)	3,0 (35%)	3,7 (30%)
Plexiform neurofibroma	3,8 (88%)	2,1 (3%)	1,6 (0%)
Orbital plexiform neurofibroma	3,6 (62%)	2,2 (3%)	2,4 (3%)
Atypical neurofibroma	3,7 (77%)	3,1 (41%)	3,3 (19%)
Spinal nerve root neurofibroma	3,8 (85%)	2,8 (27%)	3,1 (19%)
MPNST/Sarcomas				2.7	0.75
MPNST	4,0 (97%)	2,4 (18%)	2,7 (13%)
Sarcoma other than MPNST and GIST	3,4 (59%)	2,4 (21%)	2,9 (22%)
Cutaneous manifestations				3.3	0.83
Cutaneous neurofibroma	3,8 (77%)	3,0 (35%)	3,7 (30%)
Developmental / Neuropsychological abnormalities				4.1	0.42
Cognitive impairment	3,7 (68%)	3,2 (39%)	3,5 (38%)
Autism spectrum disorder	3,4 (62%)	3,2 (50%)	3,6 (40%)
ADHD	3,0 (47%)	1,8 (6%)	1,8 (7%)
Emotional and behavioral problems	3,1 (32%)	2,6 (24%)	2,9 (23%)
Problems with speech and language development	3,0 (27%)	3,5 (66%)	3,9 (54%)
Motor/Coordination problems	3,0 (32%)	3,4 (59%)	4,0 (55%)
High grade glioma				4.8	0.42
High grade glioma	3,9 (85%)	2,4 (21%)	2,6 (17%)
Low grade glioma				4.8	0.58
Low grade brain glioma	3,3 (50%)	1,9 (3%)	1,8 (3%)
Optical pathway glioma	3,6 (65%)	1,4 (0%)	1,6 (0%)
Spinal cord low grade glioma	3,2 (53%)	2,6 (27%)	3,0 (25%)
Bone manifestations				6.4	0.17
Long bone dysplasia	3,00 (35%)	3,4 (58%)	4,2 (57%)
Sphenoid bone dysplasia	2,6 (18%)	3,7 (79%)	4,5 (73%)
Tibial bowing, pseudoarthrosis	3,3 (47%)	3,3 (50%)	4,0 (48%)
Osteoporosis	2,8 (21%)	1,9 (9%)	2,2 (7%)
Scoliosis	3,0 (38%)	3,4 (68%)	4,1 (62%)
Vascular manifestations				7.5	0.08
Cerebrovascular - Moya moya, hemorrhage, infarction	3,2 (47%)	3,4 (70%)	4,1 (60%)
Renal artery stenosis	3,0 (41%)	3,4 (68%)	4,1 (67%)
Other malignant tumours				-
Breast cancer	3,2 (44%)	1,7 (6%)	1,9 (7%)
GIST	3,1 (35%)	2,3 (18%)	2,7 (19%)
Phaeochromocytoma	2,8 (32%)	2,9 (46%)	3,4 (32%)
Other malignancies	2,9 (41%)	2,0 (12%)	2,4 (19%)
Other manifestations				-
Pruritus	2,8 (15%)	2,2 (15%)	3,1 (15%)
Pain	3,6 (71%)	1,9 (6%)	2,1 (6%)
Excluded				-
Mental health problems	2,9 (24%)	1,6 (3%)	1,8 (3%)
Neurofibromatous neuropathy	3,0 (29%)	3,2 (44%)	3,4 (39%)
Migraine	2,4 (12%)	1,4 (3%)	1,6 (3%)
Epilepsy	2,2 (9%)	1,2 (0%)	1,3 (0%)
Fatigue / strength	2,7 (21%)	3,2 (55%)	3,6 (35%)
Sleep disorder	2,6 (18%)	2,2 (18%)	2,4 (10%)
Vitamin D deficiency	2,1 (9%)	1,2 (0%)	1,3 (0%)
Growth hormone deficiency	2,2 (15%)	1,3 (0%)	1,4 (0%)
Precocious puberty	2,1 (12%)	1,3 (3%)	1,3 (0%)
Hypertension	2,0 (6%)	1,2 (03%)	1,2 (3%)
Neurofibromatosis type 2
Tumour				1
Vestibular schwannoma	3,8 (82%)	1,6 (0%)	1,8 (0%)
Meningioma	3,9 (91%)	3,0 (24%)	3,5 (25%)
Ependymoma	3,6 (55%)	2,8 (19%)	3,4 (15%)
Schwannoma in other location	3,6 (59%)	2,6 (19%)	3,3 (15%)
Neuropathy				2
Polyneuropathy	3,5 (55%)	2,5 (23%)	3,1 (25%)
Mononeuropathy	3,2 (41%)	3,3 (57%)	4,2 (55%)
Excluded				-
Visual complications caused by cataract	2,2 (5%)	3,5 (81%)	4,4 (75%)
Visual complications caused by retinal hamartoma	2,4 (14%)	3,7 (81%)	4,6 (70%)
Cutaneous and subcutaneous schwannoma	2,3 (9%)	3,3 (68%)	4,0 (50%)
Schwannomatosis
Pain caused by schwannoma	3,9 (88%)	2,1 (6%)	3,0 (13%)	1
Loss of function caused by schwannoma	3,4 (47%)	3,2 (53%)	4,1 (44%)	2
Numbness or tingling caused by schwannoma	2,8 (24%)	3,4 (59%)	4,2 (53%)	3
Excluded				-
Meningioma	3,2 (53%)	3,5 (63%)	4,2 (56%)
Unilateral vestibular schwannoma	3,3 (47%)	2,4 (38%)	3,2 (31%)
