# Supplementary material for: Identifying challenges in neurofibromatosis: a modified Delphi procedure
Source: Eur J Hum Genet. 2021 Apr 26;29(11):1625–33. doi: 10.1038/s41431-021-00892-z (PMC8071842; doi:10.1038/s41431-021-00892-z)
Supplement: Supplementary file 5 — Annex 7 [file 41431_2021_892_MOESM5_ESM.xlsx]

## Sheet: Sheet1
ANNEX 7. All results from the patient representatives’ survey. Average scores could range between 1 and 4, a higher average score implies a higher need for treatment, higher burden and more severity. The average scores are rounded to two significant digits. The percentage of patients that appointed the highest score is presented in brackets. A lower ranking implies a higher priority for inclusion…
Manifestations	Average score need for new treatment (% of patients that appointed highest score)	Average score severity (% of patients that appointed highest score)	Average score physical burden (% of patients that appointed highest score)	Average score psychosocial burden (% of patients that appointed highest score)	Average score economic burden (% of patients that appointed highest score)	Average ranking patient representatives
Neurofibromatosis type 1
Benign peripheral nerve sheath tumours						4.4
Subcutaneous neurofibroma	3,6 (71%)	3,1 (29%)	3,2 (35%)	3,4 (47%)	3,0 (26%)
Plexiform neurofibroma	4,0 (100%)	3,9 (85%)	3,9 (91%)	3,9 (88%)	3,5 (59%)
Atypical neurofibroma	3,7 (76%)	3,3 (44%)	3,4 (53%)	3,4 (59%)	3,1 (32%)
Spinal nerve root neurofibroma	3,9 (91%)	3,8 (79%)	3,7 (82%)	3,7 (76%)	3,4 (53%)
MPNST/Sarcomas						3.4
MPNST	3,9 (94%)	4,0 (97%)	3,9 (94%)	4,0 (97%)	3,8 (82%)
Sarcoma other than MPNST and GIST	3,9 (91%)	3,9 (91%)	3,9 (85%)	3,9 (97%)	3,8 (82%)
Cutaneous manifestations						4.6
Cutaneous neurofibroma	3,7 (76%)	3,5 (59%)	3,4 (47%)	3,8 (79%)	3,1 (38%)
Developmental / Neuropsychological abnormalities						6.2
Cognitive impairment	3,1 (35%)	2,7 (18%)	-	3,0 (18%)	3,3 (44%)
Autism spectrum disorder	2,8 (21%)	2,6 (24%)	-	2,8 (38%)	3,0 (35%)
ADHD	2,9 (18%)	2,6 (18%)	-	2,9 (24%)	2,9 (21%)
Emotional and behavioral problems	3,1 (35%)	2,9 (15%)	-	3,0 (21%)	2,9 (24%)
Problems with speech and language development	2,9 (29%)	2,6 (9%)	-	2,7 (18%)	2,8 (24%)
Motor/Coordination problems	3,1 (47%)	2,8 (18%)	-	2,8 (21%)	2,8 (29%)
High grade glioma						3.2
High grade glioma	3,9 (91%)	4,0 (97%)	3,9 (94%)	3,9 (94%)	3,8 (82%)
Low grade glioma						5.3
Low grade brain glioma	3,6 (68%)	3,2 (41%)	3,1 (35%)	3,1 (44%)	3,2 (38%)
Optical pathway glioma	3,8 (79%)	3,5 (56%)	3,6 (62%)	3,4 (53%)	3,4 (53%)
Spinal cord low grade glioma	3,7 (76%)	3,5 (50%)	3,6 (59%)	3,4 (53%)	3,4 (53%)
Bone manifestations						7
Long bone dysplasia	3,4 (56%)	3,3 (53%)	3,6 (68%)	3,6 (68%)	3,4 (53%)
Sphenoid bone dysplasia	3,3 (50%)	3,2 (41%)	3,5 (59%)	3,6 (65%)	3,2 (47%)
Tibial bowing, pseudoarthrosis	3,5 (62%)	3,6 (68%)	3,8 (79%)	3,8 (82%)	3,5 (56%)
Osteoporosis	3,1 (35%)	2,9 (26%)	3,2 (44%)	3,1 (35%)	3,0 (38%)
Scoliosis	3,4 (53%)	3,4 (50%)	3,6 (68%)	3,6 (65%)	3,4 (50%)
Vascular manifestations						7.3
Cerebrovascular - Moya moya, hemorrhage, infarction	3,7 (76%)	3,6 (65%)	3,7 (68%)	3,6 (71%)	3,6 (62%)
Renal artery stenosis	3,3 (50%)	3,1 (35%)	3,2 (41%)	3,2 (38%)	3,2 (41%)
Other malignant tumours						-
Breast cancer	3,5 (59%)	3,5 (62%)	3,4 (53%)	3,6 (74%)	3,7 (76%)
GIST	3,5 (59%)	3,5 (56%)	3,5 (59%)	3,6 (68%)	3,6 (68%)
Phaeochromocytoma	3,4 (59%)	3,4 (62%)	3,3 (50%)	3,5 (68%)	3,6 (68%)
Other malignancies	3,4 (59%)	3,5 (65%)	3,4 (59%)	3,5 (68%)	3,6 (65%)
Other manifestations						-
Pruritus	3,1 (26%)	2,8 (21%)	3,0 (32%)	3,0 (26%)	2,6 (12%)
Pain	3,7 (76%)	3,4 (47%)	3,5 (62%)	3,5 (56%)	3,2 (44%)
Neurofibromatosis type 2
Tumour manifestations						1.2
Vestibular schwannoma	4,0 (95%)	3,9 (85%)	3,8 (80%)	3,7 (70%)	3,7 (75%)
Meningioma	3,7 (70%)	3,5 (60%)	2,9 (40%)	2,9 (40%)	2,9 (35%)
Ependymoma	3,8 (80%)	3,4 (55%)	2,8 (30%)	2,9 (40%)	3,1 (40%)
Schwannoma in other location	3,7 (65%)	3,4 (50%)	3,2 (40%)	2,7 (35%)	3,0 (35%)
Neuropathy						2.6
Polyneuropathy	3,5 (55%)	3,2 (35%)	3,4 (55%)	3,3 (50%)	3,1 (45%)
Mononeuropathy	3,4 (45%)	3,0 (20%)	3,3 (45%)	3,2 (40%)	2,9 (35%)
Schwannomatosis
Pain caused by schwannoma	3,9 (89%)	3,7 (67%)	3,6 (67%)	3,7 (67%)	3,2 (33%)	1.2
Loss of function caused by schwannoma	3,6 (67%)	3,1 (22%)	2,8 (11%)	3,0 (44%)	2,9 (22%)	2.1
Numbness or tingling caused by schwannoma	3,3 (44%)	2,3 (0%)	2,4 (0%)	2,7 (22%)	2,6 (22%)	2.7
